# Supplementary material for: Establishment of an anaplastic stratification signature for gastric cancer based on diverse regulated cell-death
Source: Front Immunol. 2025 Sep 10;16:1606789. doi: 10.3389/fimmu.2025.1606789 (PMC12457426; doi:10.3389/fimmu.2025.1606789)
Supplement: Supplementary Table 1 — RCD-related genes. [file Table1.xlsx]

## Sheet: Table 1
Supplementary Table 1. The information of 1628 genes related to RCD
No.	Apoptosis	Pyroptosis	Autophagy	Lysosome-dependent cell death	Necroptosis	Ferroptosis	Cuproptosis	Entotic cell death	Parthanatos	Netotic cell death	Alkaliptosis	Oxeiptosis	Disulfidptosis	Immunogenic cell death	Anoikis
1	AATF	BAK1	ABL1	ABCA2	GLUD1	ABCC1	FDX1	AMPK	AIFM1	ELANE	IKBKB	PGAM5	SLC7A11	TP53	CEACAM5
2	ABL1	BAX	ABL2	ABCB9	GLUD2	ACACA	LIAS	ATG5	PARP1	MMP1	NFKB1	KEAP1	SLC3A2	ADA	PTK2
3	ACAA2	CASP1	ACER2	ACP2	ALOX15	ACO1	LIPT1	ATG7	ADPRS	MPO	CA9	AIFM1	RPN1	FAS	PIK3CA
4	ACKR3	CASP3	ADRA1A	ACP5	FTH1	ACSF2	DLD	BECN1	RNF146	CAMP	CHUK	NRF2	NCKAP1	EGFR	CEACAM6
5	ACVR1	CASP4	ADRB2	ADGRE2	PYG	ACSL1	DLAT	CDC42	NAMPT	PADI4	IKBKG	AIRE	NUBPL	BCL2	PDK4
6	ACVR1B	CASP5	AKT1	AGA	CAPN1	ACSL3	PDHA1	CDH1	GPX4	EIPA	NFKB1A		NDUFA11	PTEN	BCL2
7	ADORA1	CASP6	AMBRA1	AP1B1	CASP1	ACSL4	PDHB	CTNNA1	MAPK8	NCX1	RELA		LRPPRC	CASP8	TSC2
8	AEN	CASP8	ATF6	AP1G1	GLNA	ACSL5	MTF1	CYBB	SQSTM1	MIA			OXSM	ATM	PTRH2
9	AGT	CASP9	ATG101	AP1M1	BAX	ACSL6	GLS	MYH14	CAST				NDUFS1	PIK3CA	STK11
10	AGTR2	CHMP2A	ATG13	AP1M2	BCL2	AIFM2	CDKN2A	PI3KC3	AIMP2				GYS1	AKT1	MAP3K7
11	AIFM1	CHMP2B	ATG14	AP1S1	FADD	AKR1C1	GCSH	RHOA	RIPK1					KRAS	NTRK2
12	AKT1	CHMP3	ATG2A	AP1S2	RIPK1	AKR1C2	ATP7A	RNF146	FEN1					KIT	CRYBA1
13	ANXA6	CHMP4A	ATG2B	AP1S3	TNF	AKR1C3	ATP7B	ROCK	ESR1					TNF	MCL1
14	APAF1	CHMP4B	ATG5	AP3B1	TNFRSF1A	ALOX12	SLC31A1	RUBCN	RAB33A					PDCD1	DAPK2
15	APPL1	CHMP4C	ATG7	AP3B2	TRADD	ALOX15	AOC3	UVRAG	DIABLO					CDKN2A	NOTCH1
16	AR	CHMP6	ATM	AP3D1	TRAF2	ALOX5	ATOX1	TP53	MCL1					FASLG	TLE1
17	ARHGEF2	CHMP7	ATP13A2	AP3M1	PPIA	ATG5	ATP7A	MTOR	DDB1					CCND1	CAV1
18	ARL6IP5	CYCS	ATP6V0A1	AP3M2	CAPN2	ATG7	ATP7B	TNFSF10	CUL4A					MYC	SNAI2
19	ARMC10	ELANE	ATP6V0A2	AP3S1	HSP90A	ATP5MC3	CCL8	GZMB	TOMM20					BRAF	IKBKG
20	ARRB2	GPX4	ATP6V0B	AP3S2	IL1A	BACH1	CCS	EZR	OTUD1					CTNNB1	SRC
21	ASAH2	GSDMB	ATP6V0C	AP4B1	TNFSF6	CARS	CD274	MRTFA	DCAF10					CASP3	AKT1
22	ATF3	GSDMC	ATP6V0D1	AP4E1	TNFRSF6	CBS	CDKN2A	DIAPH1	PTEN					BAX	MTOR
23	ATF4	GSDMD	ATP6V0D2	AP4M1	CASP8	CD44	COA6	MAP1LC3A	ESR2					ERBB2	CHEK2
24	ATM	GSDME	ATP6V0E1	AP4S1	JNK	CHAC1	COX11	LPAR2						STAT3	E2F1
25	ATP2A1	GZMB	ATP6V0E2	ARF1	JAK2	CISD1	COX17	CDH1						SCN5A	ITGA5
26	ATP2A3	HMGB1	ATP6V1A	ARL8B	CAMK2	CP	CP	CTNNA1						IL6	ITGB1
27	ATP5IF1	IL18	ATP6V1B1	ARSA	IL1B	CRYAB	DBH	AMPK						MTOR	BRMS1
28	AVP	IL1A	ATP6V1B2	ARSB	IFNG	CS	DLAT	RHOA						IFNG
29	BAD	IL1B	ATP6V1C1	ARSG	STAT3	CYBB	DLD	ROCK						HRAS
30	BAG3	IRF1	ATP6V1C2	ASAH1	IRF9	DPP4	FDX1	ATG5						TNFRSF10B
31	BAG5	IRF2	ATP6V1D	ATP10B	TNFSF10	EMC2	GLS	ATG7						CDH1
32	BAG6	NLRC4	ATP6V1E1	ATP13A2	TNFRSF10A	FADS2	HIST1H3A	PI3KC3						TGFB1
33	BAK1	NLRP1	ATP6V1E2	ATP6AP1	TNFRSF10B	FANCD2	LIAS	BECN1						CD274
34	BAX	NLRP2	ATP6V1G1	ATP6V0A1	CFLAR	FDFT1	LIPT1	CYBB						NRAS
35	BBC3	NLRP3	ATP6V1G2	ATP6V0A2	XIAP	FTH1	LOXL2	UVRAG						MAPK1
36	BCAP31	NLRP6	ATP6V1H	ATP6V0A4	BID	FTL	MAP2K1	RUBCN						VHL
37	BCL10	NLRP7	AUP1	ATP6V0B	AIFM1	FTMT	MAP2K2	CDC42						FGFR3
38	BCL2	NOD1	BAD	ATP6V0C	TRPM7	G6PD	MT1A	RNF146						RB1
39	BCL2A1	PLCG1	BAG3	ATP6V0D1	IFNAR1	GCLC	MT2A							TERT
40	BCL2L1	PJVK	BCL2	ATP6V0D2	IFNAR2	GCLM	MT-CO1							VEGFA
41	BCL2L10	PRKACA	BCL2L11	ATP6V1H	IFNGR1	GLS2	MT-CO2							CD4
42	BCL2L11	PYCARD	BECN1	BLK	IFNGR2	GOT1	MTF1							IL10
43	BCL2L12	SCAF11	BMF	BLOC1S1	TLR3	GPX4	PDE3B							KITLG
44	BCL2L14	TINAP	BNIP3	BLOC1S2	TIRP	GSS	PDHA1							ALK
45	BCL2L2	TNF	BNIP3L	BORCS5	IFNA	HMGCR	PDHB							CDKN1A
46	BCL3	TP53	BOK	BORCS6	IFNB	HMOX1	PDK1							BAD
47	BCLAF1	TP63	C9orf72	BTK	TRIF	HSBP1	SCO1							LMNA
48	BDKRB2	AIM2	CALCOCO2	C12orf4	VDAC1	HSPB1	SCO2							HLA-DRB1
49	BDNF	GSDMA	CAMKK2	CBL	SLC25A4S	IREB2	SLC25A3							BCL2L1
50	BECN1	IL6	CAPN1	CD164	PPID	KEAP1	SLC31A1							BID
51	BID	NOD2	CAPNS1	CD300A	CYLD	LPCAT3	SLC31A2							BCL6
52	BIK	TIRAP	CASP1	CD63	RIPK3	MAP1LC3A	SOD1							RIPK1
53	BIRC6		CASP3	CD68	MLKL	MAP1LC3B	TYR							ABL1
54	BLOC1S2		CDC37	CD84	TRAF5	MAP1LC3C	UBE2D1							CXCL8
55	BMF		CDK5	CHGA	TLR4	MT1G	UBE2D2							IL2
56	BMP4		CDK5R1	CLN3	RBCK1	NCOA4	UBE2D3							XIAP
57	BMP5		CHMP4A	CLN5	HMGB1	NFE2L2	UBE2D4							MAPK8
58	BMPR1B		CHMP4B	CLNK	JAK1	NFS1	ULK1							IL1B
59	BNIP3		CISD2	CLTA	JAK3	NOX1	ULK2							ICAM1
60	BNIP3L		CLEC16A	CLTB	TYK2	NQO1	VEGFA							TTN
61	BOK		CLN3	CLTC	STAT1	NRF2								RET
62	BRCA1		CLU	CLTCL1	STAT2	OTUB1								BRCA1
63	BRCA2		CPTP	CLU	STAT4	PCBP1								CXCR4
64	BRSK2		CSNK2A2	CPLX2	STAT5A	PCBP2								NFKB1
65	BTK		CTSA	CTNS	STAT5B	PEBP1								CTLA4
66	CAAP1		CTTN	CTSA	STAT6	PGD								BRCA2
67	CASP1		DAP	CTSB	H2A	PHKG2								STAT1
68	CASP10		DAPK1	CTSC	TNFAIP3	PRNP								JAK2
69	CASP12		DAPK2	CTSD	RNF31	PROM2								EPCAM
70	CASP2		DAPK3	CTSE	CHMP2A	PTGS2								PTCH1
71	CASP3		DAPL1	CTSF	CHMP2B	RPL8								VCAM1
72	CASP4		DCN	CTSG	VPS24	SAT1								STK11
73	CASP5		DDIT3	CTSH	CHMP4A	SAT2								JUN
74	CASP8		DDRGK1	CTSK	CHMP4B	SLC11A2								CD44
75	CASP8AP2		DEPDC5	CTSL	CHMP6	SLC1A5								FLT3
76	CASP9		DEPP1	CTSO	VPS4	SLC39A14								MIR34A
77	CAV1		DHRSX	CTSS	CHMP1	SLC39A8								PPARG
78	CCAR2		DNM1L	CTSV	CHMP5	SLC3A2								ITGB1
79	CCK		DRAM1	CTSW	SMPD1	SLC40A1								SRC
80	CD14		DRAM2	CTSZ	PYCARD	SLC7A11								PIK3R1
81	CD24		EEF1A1	DEF8	NLRP3	SQLE								TNFSF10
82	CD27		EEF1A2	DNASE2	ZBP1	STEAP3								NCAM1
83	CD28		EIF2AK4	DNASE2B	IL33	TF								EGF
84	CD38		EIF4G1	ENTPD4	FTL	TFRC								IL4
85	CD3E		EIF4G2	FAM98A	SQSTM1	TP53								CD40
86	CD44		ELAPOR1	FER	VDAC2	VDAC2								C11orf65
87	CD5		EP300	FES	VDAC3	VDAC3								MUC1
88	CD70		EPM2A	FGR	CHMP7	ZEB1								IL2RA
89	CD74		ERCC4	FLCN	PGAM5									PDCD1LG2
90	CDIP1		ERN1	FOXF1	BIRC2									HIF1A
91	CDKN1A		EXOC1	FTH1	BIRC3									PTPN11
92	CDKN2D		EXOC4	FTL	EIF2AK2									TGFBR2
93	CEBPB		EXOC7	FUCA1	PLA2G4									CFLAR
94	CFLAR		EXOC8	GAA	DNM1L									BIRC5
95	CHAC1		FBXL2	GAB2	SPATA2									NPM1
96	CHCHD10		FBXO7	GALC	FAF1									CDK4
97	CHEK2		FBXW7	GALNS	SHARPIN									HLA-B
98	CIB1		FEZ1	GATA2	NOX2									CASP9
99	CIDEB		FEZ2	GBA	USP21									HAVCR2
100	CLU		FLCN	GCC2	PARP1									FGF2
101	COA8		FOXK1	GGA1	CHMP4C									PCNA
102	COL2A1		FOXK2	GGA2										FH
103	CRADD		FOXO1	GGA3										INS
104	CREB3		FOXO3	GLA										MCL1
105	CREB3L1		FTH1	GLB1										KDR
106	CRH		FTL	GM2A										CYCS
107	CRIP1		FYCO1	GNPTAB										MDM2
108	CSF2		FZD5	GNPTG										NFKBIA
109	CSNK2A1		GAPDH	GNS										CD40LG
110	CSNK2A2		GATA4	GUSB										CD28
111	CTH		GBA	HDAC6										PARP1
112	CTNNA1		GFAP	HEXA										APC
113	CTSC		GNAI3	HEXB										TNFRSF10A
114	CTTN		GOLGA2	HGS										FGFR1
115	CUL1		GPR137	HGSNAT										RAC1
116	CUL2		GPR137B	HMOX1										WT1
117	CUL3		GPSM1	HPS6										MAPK14
118	CUL4A		GSK3A	HSPA8										IL7
119	CUL5		GSK3B	HYAL1										MITF
120	CX3CL1		HAX1	IDS										VIM
121	CX3CR1		HDAC6	IDUA										CXCL12
122	CXCL12		HERC1	IGF2R										BCR
123	CYLD		HGF	IL13										APP
124	CYP1B1		HIF1A	IL13RA2										SYK
125	DAB2IP		HMGB1	IL4										IL3
126	DAP		HMOX1	IL4R										FGFR2
127	DAP3		HSP90AA1	KIF1B										TSC2
128	DAPK1		HSPA8	KIT										ABCB1
129	DAPK2		HSPB1	KXD1										NFE2L2
130	DAPK3		HSPB8	LAMP1										TFRC
131	DAPL1		HTR2B	LAMP2										IRF1
132	DAXX		HTRA2	LAMP3										TRA
133	DBH		HTT	LAMTOR1										KCNH2
134	DCC		HUWE1	LAPTM4A										CD3E
135	DDIAS		IFI16	LAPTM4B										RELA
136	DDIT3		IFNG	LAPTM5										FOS
137	DDIT4		IKBKG	LAT										CDK1
138	DDX3X		IL10	LAT2										CD34
139	DDX47		IL10RA	LGALS9										ENG
140	DDX5		IL4	LGMN										TNFRSF1A
141	DEDD		IRGM	LIPA										TP73
142	DEDD2		ITPR1	LRRK2										PRF1
143	DELE1		KAT5	LYN										CAV1
144	DEPTOR		KAT8	M6PR										CD247
145	DIABLO		KDM4A	MAN2B1										MMP9
146	DIDO1		KDR	MANBA										HLA-A
147	DNAJA1		KEAP1	MAP1LC3A										CSF2
148	DNAJC10		KIF25	MAP6										SOD1
149	DNM1L		KLHL22	MCOLN1										HMGB1
150	DPF2		KLHL3	MFSD8										GZMB
151	DYRK2		LACRT	MILR1										CSF3
152	E2F1		LAMP1	MRGPRX2										FHIT
153	E2F2		LAMP2	MT3										PTGS2
154	EDA2R		LAMP3	MYH9										TSC1
155	EIF2AK3		LAMTOR1	NAGA										MMP2
156	ELL3		LAMTOR2	NAGLU										TP63
157	ENO1		LAMTOR3	NAGPA										FOXP3
158	EP300		LAMTOR4	NAPSA										MYD88
159	EPHA2		LAMTOR5	NCOA4										TRB
160	EPO		LARP1	NDEL1										MLH1
161	ERBB3		LEP	NEDD4										CREBBP
162	ERCC6		LEPR	NEU1										KLRK1
163	ERN1		LGALS8	NPC1										GATA2
164	ERN2		LRRK2	NPC2										CALM2
165	ERO1A		LRSAM1	NR4A3										IGF1
166	ERP29		LZTS1	PDPK1										TLR4
167	EYA1		MAP1LC3A	PIK3C3										IGF1R
168	EYA2		MAP1LC3B	PIK3CD										BTK
169	EYA3		MAP1LC3C	PIK3CG										IL1A
170	EYA4		MAP3K7	PIP4K2A										FN1
171	FADD		MAPK15	PIP4K2B										CD19
172	FAF1		MAPK3	PIP4P1										CCL2
173	FAIM		MAPK8	PLA2G15										ICOS
174	FAIM2		MAPT	PLA2G3										CD8A
175	FAM162A		MCL1	PLEKHM1										LHCGR
176	FAS		MEFV	PLEKHM2										EPO
177	FASLG		MET	PPT1										MAPK3
178	FASTK		MFN2	PPT2										HGF
179	FBH1		MFSD8	PSAP										THY1
180	FBXW7		MID2	PSAPL1										BIRC3
181	FEM1B		MIR199A1	PTGDR										HSP90AA1
182	FGA		MIRLET7B	PTGDS										SLC4A1
183	FGB		MLST8	RAB34										SMARCA4
184	FGF10		MT3	RAB3A										TET2
185	FGFR1		MTCL1	RAB7A										CDK6
186	FGFR3		MTDH	RAC2										CD36
187	FGG		MTM1	RUBCNL										ALB
188	FHIT		MTMR3	S100A13										TLR2
189	FIGNL1		MTMR4	SCARB2										MIR20A
190	FIS1		MTMR8	SGSH										POU5F1
191	FNIP2		MTMR9	SLC11A1										MIR29A
192	FXN		MTOR	SLC11A2										GFAP
193	FYN		NCOA4	SLC17A5										B2M
194	FZD9		NEDD4	SMPD1										CD27
195	G0S2		NLRP6	SNAP23										FCGR3A
196	GABARAP		NOD1	SNAPIN										ITGB2
197	GATA1		NOD2	SNX16										CREB1
198	GATA4		NPC1	SNX4										IFNA1
199	GCLM		NPRL2	SORL1										ING1
200	GDNF		NRBP2	SORT1										HMOX1
201	GFRAL		NUPR1	SPAG9										CEACAM5
202	GGCT		OPTN	SPHK2										CCL5
203	GHITM		ORMDL3	SQSTM1										PDGFRA
204	GNAI2		OSBPL7	STXBP1										IL15
205	GNAI3		PAFAH1B2	STXBP2										SOX2
206	GPER1		PARK7	SUMF1										ITGA4
207	GPX1		PHB2	SYK										FBXW7
208	GRINA		PHF23	SYTL4										MAPT
209	GSDME		PIK3C2A	TCIRG1										ITGB3
210	GSK3A		PIK3C3	TFEB										ANXA5
211	GSK3B		PIK3CA	TMEM106B										NGF
212	GSKIP		PIK3CB	TPP1										CALR
213	GSTP1		PIK3R2	UNC13D										SPP1
214	GZMB		PIM2	VAMP7										GBA
215	HDAC1		PINK1	VAMP8										MSH6
216	HERPUD1		PIP4K2A	VPS33A										PROM1
217	HGF		PIP4K2B	VPS33B										CSF1
218	HIC1		PIP4K2C	VPS4A										PRKCA
219	HIF1A		PJVK	WASH3P										BAK1
220	HINT1		PLEKHF1	ZFYVE16										IL2RB
221	HIP1		PLK2											CCR5
222	HIP1R		PLK3											IL13
223	HIPK1		POLDIP2											IGH
224	HIPK2		PRKAA1											NOS2
225	HMGB2		PRKAA2											ERBB4
226	HMOX1		PRKAB1											VWF
227	HNRNPK		PRKAB2											NTRK1
228	HRAS		PRKACA											CAT
229	HRK		PRKAG1											CLU
230	HSPA1A		PRKAG2											CEACAM1
231	HSPA1B		PRKAG3											PMS2
232	HSPB1		PRKD1											ERBB3
233	HTRA2		PRKN											CD79A
234	HTT		PSAP											E2F1
235	HYAL2		PTPN22											NGFR
236	HYOU1		PYCARD											SP1
237	ICAM1		QSOX1											SOX9
238	IFI16		RAB39B											CASP1
239	IFI27		RAB3GAP1											ENO2
240	IFI27L1		RAB3GAP2											MMP1
241	IFI27L2		RAB7A											ROS1
242	IFI6		RAB8A											CEP85L
243	IFNB1		RALB											PLAU
244	IFNG		RASIP1											LIG4
245	IGF1		RB1CC1											DDX3X
246	IKBKE		RETREG1											MIR19A
247	IL12A		RETREG3											MME
248	IL19		RHEB											IDH1
249	IL1A		RIPK2											TNFRSF1B
250	IL1B		RMC1											MS4A1
251	IL2		RNF152											BIRC2
252	IL20RA		RNF41											TLX1
253	IL33		RNF5											DNMT3A
254	IL4		ROCK1											TGFB2
255	IL6R		RPTOR											SELE
256	IL7		RRAGA											MKI67
257	INCA1		RRAGB											HLA-G
258	ING2		RRAGC											IL17A
259	ING5		RRAGD											TGFA
260	INHBA		RUBCN											ALCAM
261	INHBB		RUFY4											CDKN3
262	INS		SCFD1											SNCA
263	ITGA6		SCOC											ICOSLG
264	ITGAM		SEC22B											TCL1A
265	ITGAV		SESN1											THPO
266	ITM2C		SESN2											SST
267	ITPR1		SESN3											MYCN
268	ITPRIP		SH3BP4											AURKA
269	IVNS1ABP		SH3GLB1											TLR3
270	JAK2		SIRT1											GSK3B
271	JMY		SIRT2											CALM1
272	JUN		SLC38A9											THBD
273	KDM1A		SMCR8											CD80
274	KITLG		SMG1											PDGFB
275	KRT18		SNCA											MIR93
276	KRT8		SNRNP70											BMP6
277	LCK		SNX32											HDAC9
278	LGALS12		SNX5											BMP2
279	LGALS3		SNX6											HSPA5
280	LRRK2		SOGA1											THBS1
281	LTBR		SOGA3											HLA-DQB1
282	LY96		SPTLC1											SERPINE1
283	MADD		SPTLC2											CHGA
284	MAEL		SQSTM1											NTRK2
285	MAGEA3		SREBF1											DSE
286	MAP2K5		SREBF2											MPL
287	MAP3K5		STAT3											IL5
288	MAPK7		STBD1											CSF1R
289	MAPK8		STING1											TYR
290	MAPK8IP1		STK11											CASP7
291	MAPK8IP2		STUB1											IL18
292	MAPK9		SUPT5H											CD209
293	MARCHF7		SVIP											FYN
294	MAZ		SYNPO2											LEP
295	MCL1		TAB2											MPO
296	MDM2		TAB3											CCND2
297	MELK		TBC1D14											NR3C1
298	MFF		TBC1D25											CTSD
299	MIF		TBK1											G6PD
300	MIR132		TEX264											TNFSF11
301	MIR15A		TFEB											ANK2
302	MIR16-1		TICAM1											IL6ST
303	MIR17		TIGAR											PLAUR
304	MIR198		TLK2											CCR6
305	MIR21		TMEM150A											CD2
306	MIR210		TMEM150B											KRT19
307	MIR221		TMEM150C											CR2
308	MIR222		TMEM39A											ITGAL
309	MIR26B		TMEM39B											BAP1
310	MIR27B		TMEM59											HSPB1
311	MIR449A		TOMM7											ABCG2
312	MKNK2		TP53											STAT5A
313	MLH1		TP53INP1											BSG
314	MLLT11		TP53INP2											GPC3
315	MMP9		TPCN1											HSPA4
316	MNT		TPCN2											ABCC1
317	MOAP1		TREM2											GAPDH
318	MPV17L		TRIB3											MMP14
319	MSH2		TRIM13											TNFSF13B
320	MSH6		TRIM14											TRG
321	MSX1		TRIM21											S100B
322	MUC1		TRIM22											CD81
323	MUL1		TRIM27											F2
324	MYBBP1A		TRIM34											EPHA2
325	NACC2		TRIM38											CD86
326	NANOS3		TRIM5											IL21
327	NBN		TRIM6											ITGB4
328	NCK1		TRIM65											P2RX7
329	NCK2		TRIM68											CEACAM3
330	NDUFA13		TRIM8											PTPN22
331	NDUFS3		TRIML1											PRKDC
332	NFATC4		TRIML2											MSN
333	NFE2L2		TSC1											ACE
334	NGF		TSC2											SELL
335	NGFR		TSPO											CEACAM6
336	NKX3-1		UBA5											VCP
337	NLE1		UBQLN1											TJP1
338	NME5		UBQLN2											TH
339	NMT1		UBQLN4											ITGAV
340	NOC2L		UCHL1											DPP4
341	NOG		UFC1											ARID1A
342	NOL3		UFL1											ATRX
343	NONO		UFM1											ITGA6
344	NOS3		ULK1											VDR
345	NOX1		USP10											HSPD1
346	NR4A2		USP13											SELP
347	NUPR1		USP30											SOD2
348	OPA1		USP33											NES
349	P2RX4		USP36											CD79B
350	P2RX7		UVRAG											CCR7
351	P4HB		VDAC1											MYLK
352	PAK2		VPS13C											NANOG
353	PAK5		VPS13D											CACNA1A
354	PARK7		VPS26A											GATA4
355	PARP1		VPS26B											HSPG2
356	PARP2		VPS35											PARD3
357	PAWR		WAC											FANCD2
358	PCGF2		WASHC1											IL12B
359	PDCD10		WDFY3											CCL3
360	PDCD5		WDR24											PSAP
361	PDCD6		WDR41											ETS1
362	PDIA3		WDR6											FUS
363	PDK1		WDR81											TNFRSF10D
364	PDK2		WIPI2											AFP
365	PDPK1		ZC3H12A											HLA-C
366	PDX1		ZKSCAN3											CD70
367	PEA15		ZMPSTE24											TF
368	PELI3													MUC4
369	PERP													SHC1
370	PF4													CXADR
371	PHIP													TOP2A
372	PHLDA3													EGR1
373	PIAS4													MBP
374	PIDD1													MIR27A
375	PIH1D1													CIITA
376	PIK3R1													TNFRSF10C
377	PINK1													JAK1
378	PLAGL2													TBK1
379	PLAUR													BMP4
380	PLEKHF1													TNFRSF8
381	PLSCR3													TRAF6
382	PMAIP1													NRG1
383	PML													CYP1A1
384	POLB													KRT8
385	POU4F1													NOTCH2
386	POU4F2													GRP
387	PPARD													CD47
388	PPIA													ITGAM
389	PPIF													CXCR3
390	PPM1F													CTNNA1
391	PPP1CA													NUMA1
392	PPP1R13B													GNAS
393	PPP1R15A													BMI1
394	PPP2R1B													TIMP1
395	PPP3CC													CD55
396	PPP3R1													NEDD9
397	PRDX2													ELANE
398	PRELID1													EPAS1
399	PRKCA													SCN4A
400	PRKCD													PDX1
401	PRKDC													MAP2
402	PRKN													F3
403	PRKRA													PNP
404	PRODH													IL4R
405	PSEN1													CALCA
406	PSMD10													NFATC2
407	PSME3													HLA-DPB1
408	PTEN													NFATC1
409	PTGIS													SEMA3A
410	PTH													BCAP31
411	PTPMT1													FGF1
412	PTPN1													IRF4
413	PTPN2													CXCL10
414	PTPRC													CHAT
415	PTTG1IP													PRKCB
416	PYCARD													CR1
417	QARS1													KLF4
418	RACK1													PARK7
419	RAF1													NLRP3
420	RB1													CD33
421	RB1CC1													ITGA2
422	RBCK1													BGLAP
423	RELA													PTHLH
424	RET													PVR
425	RFFL													CD46
426	RHOT1													NTRK3
427	RHOT2													PLA2G6
428	RIPK1													ANPEP
429	RIPK3													ATR
430	RNF183													CD69
431	RNF186													MIF
432	RNF34													HFE
433	RNF41													BECN1
434	RPL11													FCGR2B
435	RPL26													ADAM10
436	RPS27L													CD38
437	RPS3													PDPN
438	RPS6KB1													CYP2A6
439	RPS7													CA9
440	RRP8													LEPR
441	RTKN2													AHR
442	RTL10													LGALS1
443	S100A8													NEUROD1
444	S100A9													KIR2DL3
445	SCG2													CD59
446	SCN2A													IFNB1
447	SCRT2													XRCC5
448	SELENOK													GLB1
449	SELENOS													TRD
450	SENP1													HBG1
451	SEPTIN4													IDO1
452	SERINC3													F5
453	SERPINE1													CP
454	SFN													ITGA2B
455	SFPQ													TXN
456	SFRP1													CASP6
457	SFRP2													CD68
458	SGMS1													H2AX
459	SGPL1													HSPA8
460	SGPP1													CD14
461	SH3RF1													NECTIN1
462	SHH													KIR2DL1
463	SHISA5													RPS27A
464	SIAH1													GRN
465	SIAH2													SMN1
466	SIRT1													TTR
467	SIVA1													SERPINA3
468	SKIL													MMP3
469	SLC25A5													XRCC6
470	SLC35F6													NT5E
471	SLC9A3R1													PSCA
472	SMAD3													BRD4
473	SNAI1													MYL2
474	SNAI2													IL11
475	SNW1													RIPK3
476	SOD1													AREG
477	SOD2													COL2A1
478	SORT1													VTCN1
479	SP100													TNFRSF11A
480	SRC													CALM3
481	SRPX													ELN
482	SST													FGFR4
483	SSTR3													CD22
484	ST20													PLAT
485	STK11													C3
486	STK24													TGM2
487	STK25													ALPP
488	STK3													TLR7
489	STK4													MYH9
490	STRADB													EIF2AK3
491	STX4													CD99
492	STYXL1													ANTXR2
493	SYVN1													ANXA2
494	TAF9													VIP
495	TAF9B													ANXA1
496	TCF7L2													POLE
497	TERT													APOB
498	TFDP1													AGER
499	TFDP2													LTA
500	TFPT													RHD
501	TGFB1
502	TGFB2
503	TGFBR1
504	THBS1
505	TICAM1
506	TICAM2
507	TIMM50
508	TIMP3
509	TLR3
510	TLR4
511	TM2D1
512	TMBIM1
513	TMBIM6
514	TMC8
515	TMEM102
516	TMEM109
517	TMEM117
518	TMEM14A
519	TMEM161A
520	TNF
521	TNFAIP3
522	TNFRSF10A
523	TNFRSF10B
524	TNFRSF10C
525	TNFRSF12A
526	TNFRSF1A
527	TNFRSF1B
528	TNFRSF25
529	TNFSF10
530	TNFSF12
531	TOPORS
532	TP53
533	TP53BP2
534	TP63
535	TP73
536	TPD52L1
537	TPT1
538	TRADD
539	TRAF1
540	TRAF2
541	TRAF7
542	TRAP1
543	TRIAP1
544	TRIB3
545	TRIM32
546	TRIM39
547	TXNDC12
548	TYROBP
549	UACA
550	UBB
551	UBE2K
552	UBE4B
553	UBQLN1
554	UMOD
555	UNC5B
556	URI1
557	USP28
558	USP47
559	VDAC2
560	VNN1
561	WDR35
562	WNT4
563	WWOX
564	XBP1
565	YAP1
566	YBX3
567	YWHAB
568	YWHAE
569	YWHAG
570	YWHAH
571	YWHAQ
572	YWHAZ
573	ZC3HC1
574	ZDHHC3
575	ZMYND11
576	ZNF205
577	ZNF385A
578	ZNF385B
579	ZNF622
580	ZSWIM2

## Sheet: Table 2
Supplementary Table 1. The information of 1628 genes related to RCD
MELK	4.66	7.76	<0.001			824.91	<0.01						Disulfidptosis	Immunogenic cell death	Anoikis
E2F1	3.32	7.61	<0.001			740.13	<0.01		AIFM1				SLC7A11	TP53	CEACAM5
E2F2	3.47	6.74	<0.001			523.58	<0.01		PARP1				SLC3A2	ADA	PTK2
BAK1	1.59	7.8	<0.001			512.06	<0.01		ADPRS				RPN1	FAS	PIK3CA
LEPR	-3.36	8.81	<0.001			502.67	<0.01		RNF146				NCKAP1	EGFR	CEACAM6
INHBA	3.07	8.39	<0.001			478.64	<0.01		NAMPT				NUBPL	BCL2	PDK4
MMP1	7.98	8.86	<0.001			463.62	<0.01		GPX4				NDUFA11	PTEN	BCL2
PARP1	1.39	11.07	<0.001			458.29	<0.01		MAPK8				LRPPRC	CASP8	TSC2
CA9	6.45	6.68	<0.001			440.58	<0.01		SQSTM1				OXSM	ATM	PTRH2
DDIAS	2.34	6.3	<0.001			436.73	<0.01		CAST				NDUFS1	PIK3CA	STK11
PLAUR	2.41	8.47	<0.001			410.24	<0.01		AIMP2				GYS1	AKT1	MAP3K7
BCL2L12	1.86	7.23	<0.001			407.73	<0.01		RIPK1					KRAS	NTRK2
RIPK2	1.72	8.42	<0.001			399.12	<0.01		FEN1					KIT	CRYBA1
CXCL12	-2.39	11.23	<0.001			393.58	<0.01		ESR1					TNF	MCL1
CAV1	-3.27	11.95	<0.001			386.22	<0.01		RAB33A					PDCD1	DAPK2
RTKN2	2.68	6.46	<0.001			385.63	AOC3		DIABLO					CDKN2A	NOTCH1
UBQLN4	1.36	9.46	<0.001			385.47	ATOX1	TP53	MCL1					FASLG	TLE1
SYNPO2	-3.47	10.47	<0.001			381.7	ATP7A	MTOR	DDB1					CCND1	CAV1
LEP	-7.35	10.66	<0.001			380.75	ATP7B	TNFSF10	CUL4A					MYC	SNAI2
MAP1LC3C	-3.83	4.97	<0.001			379.27	CCL8	GZMB	TOMM20					BRAF	IKBKG
CDKN2A	4.28	8.24	<0.001			378.03	CCS	EZR	OTUD1					CTNNB1	SRC
HMGB2	1.69	10.2	<0.001			373.1	CD274	MRTFA	DCAF10					CASP3	AKT1
CHEK2	1.61	7.04	<0.001			370.76	CDKN2A	DIAPH1	PTEN					BAX	MTOR
FOXO1	-1.98	9.18	<0.001			364.13	COA6	MAP1LC3A	ESR2					ERBB2	CHEK2
PDCD5	1.45	8.99	<0.001			353.04	COX11	LPAR2						STAT3	E2F1
SQLE	2.59	9.5	<0.001			352.24	COX17	CDH1						SCN5A	ITGA5
PGAM5	1.36	8.9	<0.001			352.23	CP	CTNNA1						IL6	ITGB1
FOXK2	1.25	9.53	<0.001			351.24	DBH	AMPK						MTOR	BRMS1
ATP6V0B	1.41	9.91	<0.001			349.65	DLAT	RHOA						IFNG
DCN	-2.71	13.62	<0.001			348.37	DLD	ROCK						HRAS
BAX	1.47	8.4	<0.001			339.66	FDX1	ATG5						TNFRSF10B
DAP3	1.13	10.33	<0.001			334.17	GLS	ATG7						CDH1
MAZ	1.29	8.97	<0.001			333.55	HIST1H3A	PI3KC3						TGFB1
STAT5B	-1.31	10.12	<0.001			324.18	LIAS	BECN1						CD274
FANCD2	1.82	7.6	<0.001			319.58	LIPT1	CYBB						NRAS
ITPR1	-2.47	9.81	<0.001			306.26	LOXL2	UVRAG						MAPK1
CASP12	-2.89	1.96	<0.001			305.43	MAP2K1	RUBCN						VHL
ADRB2	-3.02	6.57	<0.001			303.56	MAP2K2	CDC42						FGFR3
FYCO1	-1.57	9.5	<0.001			302.88	MT1A	RNF146						RB1
LAMP3	3.1	7.48	<0.001			301.49	MT2A							TERT
CHAC1	2.48	5.17	<0.001			299.47	MT-CO1							VEGFA
PRKN	-2.2	5.73	<0.001			294.69	MT-CO2							CD4
PPP1CA	1.16	10.26	<0.001			290.04	MTF1							IL10
BRCA2	2.03	6.67	<0.001			276.84	PDE3B							KITLG
P4HB	1.32	13.01	<0.001			272.64	PDHA1							ALK
ACER2	-2.2	5.68	<0.001			269.67	PDHB							CDKN1A
YWHAZ	1.12	13.16	<0.001			266.78	PDK1							BAD
FGF10	-3.81	6.39	<0.001			264.63	SCO1							LMNA
SESN1	-1.43	8.47	<0.001			261.44	SCO2							HLA-DRB1
CDK5	1.46	7.08	<0.001			259.28	SLC25A3							BCL2L1
ACKR3	-2.5	9.07	<0.001			258.85	SLC31A1							BID
TPCN1	-1.08	9.16	<0.001			257.73	SLC31A2							BCL6
PDK2	-1.62	8.21	<0.001			253.87	SOD1							RIPK1
TRIM65	1.31	8.35	<0.001			250.49	TYR							ABL1
SRC	1.3	9.19	<0.001			249.61	UBE2D1							CXCL8
AIM2	3.26	5	<0.001			248.11	UBE2D2							IL2
EDA2R	-2.04	5.66	<0.001			244.87	UBE2D3							XIAP
TFDP1	1.51	10.12	<0.001			244.8	UBE2D4							MAPK8
MMP9	5.52	11.84	<0.001			242.76	ULK1							IL1B
CDKN2D	1.64	6.53	<0.001			241.63	ULK2							ICAM1
KLHL3	-1.67	6.44	<0.001			238.11	VEGFA							TTN
SLC7A11	2.75	6.38	<0.001			236.17	<0.01							RET
TP53BP2	1.47	9.61	<0.001			234.29	<0.01							BRCA1
GAPDH	1.73	14.49	<0.001			232.23	<0.01							CXCR4
GGCT	1.56	9.2	<0.001			229.85	<0.01							NFKB1
ACO1	-2.01	10.08	<0.001			229.36	<0.01							CTLA4
LGALS12	-4.78	8.13	<0.001			228.89	<0.01							BRCA2
MSH2	1.22	9.06	<0.001			227.15	<0.01							STAT1
G0S2	-3.66	10.03	<0.001			225.44	<0.01							JAK2
TERT	4.19	2.87	<0.001			222.78	<0.01							EPCAM
PRKD1	-1.57	6.69	<0.001			219.73	<0.01							PTCH1
MSH6	1.1	9.86	<0.001			219.35	<0.01							VCAM1
ACSL1	-2.61	11.96	<0.001			218.66	<0.01							STK11
HYOU1	1.25	10.77	<0.001			217.65	<0.01							JUN
STBD1	-2.19	5.88	<0.001			215.87	<0.01							CD44
IGF1	-2.84	6.36	<0.001			215.79	<0.01							FLT3
UFC1	1.01	10.2	<0.001			213.34	<0.01							MIR34A
IKBKE	1.7	7.38	<0.001			211.93	<0.01							PPARG
ENO1	1.26	13.45	<0.001			211.71	<0.01							ITGB1
S100A8	4.67	9.69	<0.001			211.42	<0.01							SRC
CBS	3.29	3.53	<0.001			211.15	<0.01							PIK3R1
UNC5B	1.53	8.54	<0.001			210.7	<0.01							TNFSF10
BCL2L2	-1.03	9.2	<0.001			209.76	<0.01							NCAM1
PIK3R1	-1.62	11.18	<0.001			208.97	<0.01							EGF
TLR3	-1.66	7.16	<0.001			208.01	<0.01							IL4
ATP6V1C2	2.23	6.5	<0.001			207.3	<0.01							CD40
BCL2A1	3.17	6.41	<0.001			207.24	<0.01							C11orf65
ST20	1.39	4.96	<0.001			204.16	<0.01							MUC1
MLLT11	2.13	7.3	<0.001			201.23	<0.01							IL2RA
ADRA1A	-4.02	4.84	<0.001			198	<0.01							PDCD1LG2
CAMP	4.33	3.19	<0.001			196.83	<0.01							HIF1A
GZMB	2.67	5.69	<0.001			196.61	<0.01							PTPN11
BCL2	-1.84	9.32	<0.001			196.55	<0.01							TGFBR2
TRAF2	1.24	7.77	<0.001			195.68	<0.01							CFLAR
GSDMC	3.12	5.63	<0.001			195.61	<0.01							BIRC5
BRSK2	3.41	4.43	<0.001			194.51	<0.01							NPM1
POU4F1	5.59	3.54	<0.001			194.1	<0.01							CDK4
IFI6	2.54	10.72	<0.001			190.67	<0.01							HLA-B
SRPX	-2.11	9	<0.001			190.55	<0.01							CASP9
RUFY4	3.42	3.86	<0.001			189.83	<0.01							HAVCR2
S100A9	3.74	10.76	<0.001			189.12	<0.01							FGF2
LAMTOR2	1.27	8.57	<0.001			189.08	<0.01							PCNA
ATF3	-2.05	10	<0.001			187.55	<0.01							FH
MAEL	5.89	4.9	<0.001			187.33	<0.01							INS
NLRP7	4.38	3.61	<0.001			186.48	<0.01							MCL1
FZD9	2.96	5.34	<0.001			186.07	<0.01							KDR
CDK5R1	1.76	5.74	<0.001			185.53	<0.01							CYCS
TFRC	1.61	10.51	<0.001			182.41	<0.01							MDM2
ATP2A1	-6.22	9.21	<0.001			180.27	<0.01							NFKBIA
NOC2L	1.11	9.72	<0.001			179.76	<0.01							CD40LG
CYCS	1.12	10.05	<0.001			179.02	<0.01							CD28
ATG2B	-1	8.78	<0.001			177.98	<0.01							PARP1
TLR4	-1.57	8.25	<0.001			175.95	<0.01							APC
PRKDC	1.32	11.68	<0.001			175.88	<0.01							TNFRSF10A
MIF	1.94	8.25	<0.001			171.99	<0.01							FGFR1
PRELID1	1.01	8.73	<0.001			167.32	<0.01							RAC1
IL18	1.52	6.39	<0.001			167.28	<0.01							WT1
TMEM14A	1.02	7.93	<0.001			166.39	<0.01							MAPK14
NOD2	1.64	6.17	<0.001			165.88	<0.01							IL7
ORMDL3	-1.23	10.04	<0.001			165.37	<0.01							MITF
PDX1	7.01	1.56	<0.001			162.71	<0.01							VIM
KDR	-1.28	9.2	<0.001			160.2	<0.01							CXCL12
STAT1	1.45	11.5	<0.001			159.33	<0.01							BCR
TRIML2	4.8	2.05	<0.001			158.34	<0.01							APP
STAT5A	-1.25	9.85	<0.001			157.62	<0.01							SYK
ZBP1	2.28	5.21	<0.001			157.57	<0.01							IL3
BNIP3L	-1.17	10.5	<0.001			156.83	<0.01							FGFR2
PTEN	-1.09	10.16	<0.001			155.65	<0.01							TSC2
SNCA	-1.63	5.63	<0.001			154.91	<0.01							ABCB1
TMEM161A	1.02	8.03	<0.001			154.46	<0.01							NFE2L2
MIR27B	-2.78	0.59	<0.001			153.76	<0.01							TFRC
HSPB8	-2.39	8.78	<0.001			153.61	<0.01							IRF1
DEPP1	-1.7	11.01	<0.001			148.24	<0.01							TRA
SHARPIN	1.01	9.02	<0.001			147.05	<0.01							KCNH2
ZEB1	-1.6	8.77	<0.001			145.34	<0.01							CD3E
ACSL6	2.83	5.63	<0.001			141.75	<0.01							RELA
PINK1	-1.08	8.04	<0.001			140.02	<0.01							FOS
IL33	-2.4	8.76	<0.001			139.86	<0.01							CDK1
IFNG	2.89	2.39	<0.001			137.97	<0.01							CD34
PJVK	-1.08	4.39	<0.001			137.77	<0.01							ENG
JUN	-1.39	11.79	<0.001			137.07	<0.01							TNFRSF1A
LRRK2	-1.48	7.15	<0.001			136.53	<0.01							TP73
TNFSF12	-1.06	8.01	<0.001			135.54	<0.01							PRF1
AIFM2	-1.58	8.78	<0.001			134.77	<0.01							CAV1
ELANE	-2.86	1.65	<0.001			133.12	<0.01							CD247
MT3	2.96	0.92	<0.001			132.34	<0.01							MMP9
PIM2	1.66	8.32	<0.001			130.87	<0.01							HLA-A
MAPT	-2.21	8.67	<0.001			130.45	<0.01							CSF2
COL2A1	4.87	10.11	<0.001			130.4	<0.01							SOD1
AKR1C1	-2.67	9.07	<0.001			128.16	<0.01							HMGB1
VPS13C	-1.1	9.69	<0.001			128.12	<0.01							GZMB
PPIF	1.1	9.72	<0.001			128.11	<0.01							CSF3
IL20RA	-2.21	7.76	<0.001			126.95	<0.01							FHIT
MIR221	-2.11	0.28	<0.001			126.63	<0.01							PTGS2
ICAM1	1.58	9.3	<0.001			124.5	<0.01							TSC1
CX3CR1	-2.03	7.11	<0.001			124.32	<0.01							MMP2
GPER1	-1.9	5.94	<0.001			123.68	<0.01							TP63
PAK5	-3.08	4.52	<0.001			123.31	<0.01							FOXP3
EPO	3.49	2.12	<0.001			122.8	<0.01							MYD88
BMF	1.2	7.99	<0.001			121.85	<0.01							TRB
PIK3R2	1.33	3.5	<0.001			120.82	<0.01							MLH1
TP63	-2.75	8.9	<0.001			120.78	<0.01							CREBBP
FNIP2	-1.04	8.7	<0.001			120.16	<0.01							KLRK1
NR4A2	-1.69	8.1	<0.001			119.73	<0.01							GATA2
LACRT	-6.76	3.84	<0.001			119.72	<0.01							CALM2
SLC40A1	-1.77	10.61	<0.001			119.58	<0.01							IGF1
ERO1A	1.12	9.35	<0.001			118.7	<0.01							TLR4
TRIB3	1.37	8.01	<0.001			118.58	<0.01							IGF1R
CD24	1.95	13.13	<0.001			117.81	<0.01							BTK
MAPK15	2.24	6.17	<0.001			117.25	<0.01							IL1A
MAPK8IP2	2.01	6.97	<0.001			115.63	<0.01							FN1
LCK	1.56	6.62	<0.001			115.04	<0.01							CD19
PPP1R15A	-1.04	9.78	<0.001			114.39	<0.01							CCL2
BMP4	-1.75	6.66	<0.001			113.3	<0.01							ICOS
DAPK1	1.31	8.53	<0.001			111.33	<0.01							CD8A
FADS2	1.95	10.49	<0.001			110.29	<0.01							LHCGR
PPP2R1B	-1.23	9.3	<0.001			109.97	<0.01							EPO
IL6	-2.38	6.71	<0.001			109.15	<0.01							MAPK3
BCL2L14	2.41	5.56	<0.001			108.7	<0.01							HGF
CD5	1.65	6.06	<0.001			107.51	<0.01							THY1
PMAIP1	1.38	6.51	<0.001			107.46	<0.01							BIRC3
JAK3	1.25	7.27	<0.001			105.76	<0.01							HSP90AA1
MAGEA3	9.12	5.86	<0.001			104.85	<0.01							SLC4A1
IFNB1	3.59	-0.73	<0.001			103.34	<0.01							SMARCA4
CASP5	1.91	1.51	<0.001			102.06	<0.01							TET2
BOK	-1.31	9.14	<0.001			99.28	<0.01							CDK6
RETREG1	-1.33	7.81	<0.001			99.27	<0.01							CD36
TFPT	1.12	7	<0.001			98.76	<0.01							ALB
TNFRSF12A	1.55	8.8	<0.001			98.69	<0.01							TLR2
GFAP	-2.39	5.07	<0.001			97.83	<0.01							MIR20A
TSPO	1.12	10.06	<0.001			97.66	<0.01							POU5F1
TMEM150C	-1.36	8.05	<0.001			94.69	<0.01							MIR29A
BDKRB2	-1.23	7.13	<0.001			94.6	<0.01							GFAP
ACSF2	-1.01	8.51	<0.001			94.5	<0.01							B2M
SHH	3.39	1.79	<0.001			94.18	<0.01							CD27
CX3CL1	-1.48	11.15	<0.001			93.85	<0.01							FCGR3A
UCHL1	2.24	8.7	<0.001			93.85	<0.01							ITGB2
PTGIS	-1.54	9.26	<0.001			89.83	<0.01							CREB1
IFI27	1.64	10.56	<0.001			89.36	<0.01							IFNA1
MT1G	1.77	6.48	<0.001			86.07	<0.01							ING1
FGFR1	-1.07	10.72	<0.001			83.58	<0.01							HMOX1
TNF	1.71	5.19	<0.001			83.11	<0.01							CEACAM5
SFN	2.02	9.67	<0.001			82.92	<0.01							CCL5
IRF1	1.06	9.22	<0.001			82.24	<0.01							PDGFRA
GFRAL	-2.78	-0.6	<0.001			80.32	<0.01							IL15
ITM2C	1.03	9.83	<0.001			79.51	<0.01							SOX2
IL1A	2.26	2.66	<0.001			79.17	<0.01							ITGA4
VNN1	2.18	6.08	<0.001			78.44	<0.01							FBXW7
TIMP3	-1.37	7.17	<0.001			78.3	<0.01							MAPT
HRK	1.94	5.16	<0.001			75.87	<0.01							ITGB3
CD27	1.55	5.68	<0.001			75.33	<0.01							ANXA5
NME5	-1.47	4.68	<0.001			74.01	<0.01							NGF
CTSC	1.04	10.41	<0.001			73.74	<0.01							CALR
HGF	-1.39	6.38	<0.001			73.57	<0.01							SPP1
BRCA1	1.02	7.13	<0.001			73.04	<0.01							GBA
PYCARD	1.21	7.44	<0.001			70.28	<0.01							MSH6
NGFR	-1.71	8.45	<0.001			70.23	<0.01							PROM1
FEZ1	-1.19	6.47	<0.001			67.48	<0.01							CSF1
SCRT2	5.81	0.72	<0.001			66.96	<0.01							PRKCA
CHMP4C	1.22	8.27	<0.001			63.52	<0.01							BAK1
FASLG	1.47	3.66	<0.001			63.12	<0.01							IL2RB
NANOS3	1.2	2.38	<0.001			62.72	<0.01							CCR5
DDIT4	1.26	9.96	<0.001			62.33	<0.01							IL13
RNF186	-2.59	3.21	<0.001			61.86	<0.01							IGH
DPP4	-1.31	7.65	<0.001			59.4	<0.01							NOS2
AKR1C2	-2.17	9.55	<0.001			59.09	<0.01							ERBB4
FGFR3	1.69	6.95	<0.001			58.7	<0.01							VWF
CD3E	1.19	7.34	<0.001			57.56	<0.01							NTRK1
SOGA3	-1.3	0.65	<0.001			56.78	<0.01							CAT
GATA4	3.57	1.61	<0.001			56.48	<0.01							CLU
MIR222	-1.98	-1.17	<0.001			55.49	<0.01							CEACAM1
TMC8	1.03	7.05	<0.001			53.6	<0.01							PMS2
CD38	1.31	6.43	<0.001			51.63	<0.01							ERBB3
AR	-1.6	9.68	<0.001			50.9	<0.01							CD79A
BCL2L10	1.24	3.3	<0.001			50.79	<0.01							E2F1
CP	1.67	10.13	<0.001			49.48	<0.01							NGFR
CCK	2.55	0.82	<0.001			49.41	<0.01							SP1
IL19	2.61	0.24	<0.001			48.41	<0.01							SOX9
ATP2A3	1.05	8.95	<0.001			47.64	<0.01							CASP1
MTCL1	1.06	6.48	<0.001			47.56	<0.01							ENO2
AKR1C3	-1.46	9.12	<0.001			46.84	<0.01							MMP1
IL4	-1.31	-0.54	<0.001			46.14	<0.01							ROS1
INHBB	-1.08	9.01	<0.001			44.75	<0.01							CEP85L
MIA	1.61	6.73	<0.001			43.56	<0.01							PLAU
CSF2	2.02	0.7	<0.001			42.77	<0.01							LIG4
CYP1B1	1.16	10.15	<0.001			42.76	<0.01							DDX3X
HTR2B	-1.04	3.86	<0.001			37.91	<0.01							MIR19A
SSTR3	1.37	2.02	<0.001			37.69	<0.01							MME
AIRE	1.51	-0.16	<0.001			35.41	<0.01							IDH1
MIR210	1.63	-1.04	<0.001			34.95	<0.01							TNFRSF1B
CRYAB	-1.16	11.81	<0.001			34.86	<0.01							MS4A1
SCN2A	-1.32	6.18	<0.001			34	<0.01							BIRC2
AGT	1.41	7.02	<0.001			32.14	<0.01							TLX1
MUC1	1.19	10.63	<0.001			31.35	<0.01							DNMT3A
AGTR2	-2.16	-0.48	<0.001			31.27	<0.01							TGFB2
NLRP2	1.43	7.88	<0.001			30.21	<0.01							SELE
TRIML1	2.62	-0.73	<0.001			29.83	<0.01							MKI67
FGB	-2.53	3.62	<0.001			29.7	<0.01							HLA-G
SCG2	1.3	4.44	<0.001			29	<0.01							IL17A
SERPINE1	1.02	9.08	<0.001			28.91	<0.01							TGFA
POU4F2	1.79	-1.48	<0.001			27.64	<0.01							ALCAM
FGA	-3.02	2.11	<0.001			26.51	<0.01							CDKN3
ATP6V0D2	1.2	3.72	<0.001			21.77	<0.01							SNCA
ZSWIM2	-1.29	-1.17	<0.001			20.68	<0.01							ICOSLG
ERN2	1.3	1.4	<0.001			20	<0.01							TCL1A
FTMT	1.27	0.99	<0.001			15.47	<0.01							THPO
EYA1	1.05	4.79	<0.001			12.63	<0.01							SST
AVP	-1.01	-1.25	<0.01			10.38	<0.01							MYCN
GDNF	-1	3.23	<0.01			9.57	<0.01							AURKA
FGG	1.55	4.56	<0.01			9.34	<0.01							TLR3
SST	1.67	1.6	<0.01			4.37	<0.05							GSK3B
														CALM1
														THBD
														CD80
														PDGFB
														MIR93
														BMP6
														HDAC9
														BMP2
														HSPA5
														THBS1
														HLA-DQB1
														SERPINE1
														CHGA
														NTRK2
														DSE
														MPL
														IL5
														CSF1R
														TYR
														CASP7
														IL18
														CD209
														FYN
														LEP
														MPO
														CCND2
														NR3C1
														CTSD
														G6PD
														TNFSF11
														ANK2
														IL6ST
														PLAUR
														CCR6
														CD2
														KRT19
														CR2
														ITGAL
														BAP1
														HSPB1
														ABCG2
														STAT5A
														BSG
														GPC3
														HSPA4
														ABCC1
														GAPDH
														MMP14
														TNFSF13B
														TRG
														S100B
														CD81
														F2
														EPHA2
														CD86
														IL21
														ITGB4
														P2RX7
														CEACAM3
														PTPN22
														PRKDC
														MSN
														ACE
														SELL
														CEACAM6
														VCP
														TJP1
														TH
														ITGAV
														DPP4
														ARID1A
														ATRX
														ITGA6
														VDR
														HSPD1
														SELP
														SOD2
														NES
														CD79B
														CCR7
														MYLK
														NANOG
														CACNA1A
														GATA4
														HSPG2
														PARD3
														FANCD2
														IL12B
														CCL3
														PSAP
														ETS1
														FUS
														TNFRSF10D
														AFP
														HLA-C
														CD70
														TF
														MUC4
														SHC1
														CXADR
														TOP2A
														EGR1
														MBP
														MIR27A
														CIITA
														TNFRSF10C
														JAK1
														TBK1
														BMP4
														TNFRSF8
														TRAF6
														NRG1
														CYP1A1
														KRT8
														NOTCH2
														GRP
														CD47
														ITGAM
														CXCR3
														CTNNA1
														NUMA1
														GNAS
														BMI1
														TIMP1
														CD55
														NEDD9
														ELANE
														EPAS1
														SCN4A
														PDX1
														MAP2
														F3
														PNP
														IL4R
														CALCA
														NFATC2
														HLA-DPB1
														NFATC1
														SEMA3A
														BCAP31
														FGF1
														IRF4
														CXCL10
														CHAT
														PRKCB
														CR1
														KLF4
														PARK7
														NLRP3
														CD33
														ITGA2
														BGLAP
														PTHLH
														PVR
														CD46
														NTRK3
														PLA2G6
														ANPEP
														ATR
														CD69
														MIF
														HFE
														BECN1
														FCGR2B
														ADAM10
														CD38
														PDPN
														CYP2A6
														CA9
														LEPR
														AHR
														LGALS1
														NEUROD1
														KIR2DL3
														CD59
														IFNB1
														XRCC5
														GLB1
														TRD
														HBG1
														IDO1
														F5
														CP
														ITGA2B
														TXN
														CASP6
														CD68
														H2AX
														HSPA8
														CD14
														NECTIN1
														KIR2DL1
														RPS27A
														GRN
														SMN1
														TTR
														SERPINA3
														MMP3
														XRCC6
														NT5E
														PSCA
														BRD4
														MYL2
														IL11
														RIPK3
														AREG
														COL2A1
														VTCN1
														TNFRSF11A
														CALM3
														ELN
														FGFR4
														CD22
														PLAT
														C3
														TGM2
														ALPP
														TLR7
														MYH9
														EIF2AK3
														CD99
														ANTXR2
														ANXA2
														VIP
														ANXA1
														POLE
														APOB
														AGER
														LTA
														RHD
