# Supplementary material for: Establishment of an anaplastic stratification signature for gastric cancer based on diverse regulated cell-death
Source: Front Immunol. 2025 Sep 10;16:1606789. doi: 10.3389/fimmu.2025.1606789 (PMC12457426; doi:10.3389/fimmu.2025.1606789)
Supplement: Supplementary Table 3 — The primer sequences used for qRT-PCR and shRNA sequences. [file Table3.xlsx]

## Sheet: Sheet1
TRIML2 primer (Forward 5′-GCAAGTCACTGCTGCTTGAG-3’
TRIML2 primer Reverse 5′-AGGGATGAGCTGTTTCAGGA-3′)
Actin primer (Forward 5′-CCGAAAGTTGCCTTTTATGG-3’
Actin primer Reverse 5′-TCATCATCCATGGTGAGCTG-3′)
sh-TRIML2-1: 5’-TCCAATGTTAAATGTCTCTGG-3’
sh-TRIML2-2: 5’- GCAAGAAAGAATGGCGATGAT -3’
